# Supplementary material for: miR-152-3p aggravates vascular endothelial cell dysfunction by targeting DEAD-box helicase 6 (DDX6) under hypoxia
Source: Bioengineered. 2021 Aug 10;12(1):4899–910. doi: 10.1080/21655979.2021.1959864 (PMC8806655; doi:10.1080/21655979.2021.1959864)
Supplement: Supplemental Material [file KBIE_A_1959864_SM8408.zip]

Archive with 1 entries (1 files):
- supplementary table 1.xlsx
