# Supplementary material for: miR-152-3p aggravates vascular endothelial cell dysfunction by targeting DEAD-box helicase 6 (DDX6) under hypoxia
Source: Bioengineered. 2021 Aug 10;12(1):4899–910. doi: 10.1080/21655979.2021.1959864 (PMC8806655; doi:10.1080/21655979.2021.1959864)
Supplement: Supplemental Material [file KBIE_A_1959864_SM8408.zip › supplementary table 1.xlsx]

## Sheet: supplementary table 1
miRNA	GeneName	PITA	RNA22	miRmap	microT	miRanda	PicTar	TargetScan	AgoExpNum	CleaveExpNum	Pan-Cancer
hsa-miR-152-3p	DDX6	1[23,3]	0[0,0]	1[23,3]	1[25,3]	1[25,3]	1[23,3]	1[23,3]	25	3	6
hsa-miR-152-3p	PNPLA6	1[18,0]	0[0,0]	1[18,0]	1[18,4]	1[18,3]	1[18,0]	1[18,0]	18	4	17
hsa-miR-152-3p	ATP2A2	1[11,0]	0[0,0]	1[11,0]	1[14,3]	1[12,1]	1[11,0]	1[12,0]	14	3	2
hsa-miR-152-3p	QKI	1[11,0]	0[0,0]	1[11,0]	1[14,0]	1[14,0]	1[11,0]	1[11,0]	14	0	2
hsa-miR-152-3p	SLC25A44	1[12,5]	0[0,0]	1[12,5]	1[13,4]	1[13,4]	1[12,4]	1[12,5]	13	5	6
hsa-miR-152-3p	GADD45A	1[9,1]	0[0,0]	1[9,1]	1[11,2]	1[11,3]	1[9,1]	1[9,2]	11	3	4
